# Supplementary material for: Validation of a real-time quaking-induced conversion (RT-QuIC) assay protocol to detect chronic wasting disease using rectal mucosa of naturally infected, pre-clinical white-tailed deer (Odocoileus virginianus)
Source: PLoS One. 2024 Jun 13;19(6):e0303037. doi: 10.1371/journal.pone.0303037 (PMC11175469; doi:10.1371/journal.pone.0303037)
Supplement: S1 Table — Estimates of the sensitivity and specificity are reported here as binomial proportions (bold text) with exact 95% confidence limits. Colored data bars are also provided to aid visualization over time (scaled 0 to 1; sensitivity = blue, specificity = yellow). The data are grouped by substrate source (MNPROtein, NWHC) and stratified by stage of preclinical infection. Calculations were based on contingency tables where a positive result from the RT-QuIC assay was defined as detection of a minimum of three (of four) replicate reactions per sample. Gold standard results were based on the detection of PrPCWD in the MRPLN and obex tissues by IHC. The boxed-out time for each substrate was the time that maximized the F1 score for detecting cases of early preclinical infection. (XLSX) [file pone.0303037.s001.xlsx]

## Sheet: S1 Table
	MNPROtein		Early Preclinical			Late Preclinical			All Preclinical				NWHC		Early Preclinical			Late Preclinical			All Preclinical
	Performance measure	Assay Time (hours)	Estimate	Lower	Upper	Estimate	Lower	Upper	Estimate	Lower	Upper		Performance measure	Assay Time (hours)	Estimate	Lower	Upper	Estimate	Lower	Upper	Estimate	Lower	Upper
	Sensitivity	10.15	0.0455	0.0012	0.2284	0.2059	0.087	0.379	0.1429	0.0638	0.2622		Sensitivity	10.15	0.0455	0.0012	0.2284	0.1765	0.0676	0.3453	0.125	0.0518	0.2407
		20.3	0.4091	0.2071	0.6365	0.9118	0.7632	0.9814	0.7143	0.5779	0.827			20.3	0.3636	0.172	0.5934	0.6765	0.4947	0.8261	0.5536	0.4147	0.6866
		27.55	0.5455	0.3221	0.7561	0.9118	0.7632	0.9814	0.7679	0.6358	0.8702			30.45	0.4091	0.2071	0.6365	0.8235	0.6547	0.9324	0.6607	0.5219	0.7819
		30.45	0.5455	0.3221	0.7561	0.9118	0.7632	0.9814	0.7679	0.6358	0.8702			40.6	0.4545	0.2439	0.6779	0.8824	0.7255	0.967	0.7143	0.5779	0.827
		40.6	0.5455	0.3221	0.7561	0.9118	0.7632	0.9814	0.7679	0.6358	0.8702			41.325	0.5	0.2822	0.7178	0.8824	0.7255	0.967	0.7321	0.597	0.8417
		50.025	0.5455	0.3221	0.7561	0.9118	0.7632	0.9814	0.7679	0.6358	0.8702			50.025	0.5	0.2822	0.7178	0.9412	0.8032	0.9928	0.7679	0.6358	0.8702
		60.175	0.5455	0.3221	0.7561	0.9118	0.7632	0.9814	0.7679	0.6358	0.8702			60.175	0.5455	0.3221	0.7561	0.9412	0.8032	0.9928	0.7857	0.6556	0.8841
		70.325	0.5455	0.3221	0.7561	0.9118	0.7632	0.9814	0.7679	0.6358	0.8702			70.325	0.6818	0.4513	0.8614	0.9412	0.8032	0.9928	0.8393	0.7167	0.9238
		80.475	0.6364	0.4066	0.828	0.9412	0.8032	0.9928	0.8214	0.696	0.9109			80.475	0.8182	0.5972	0.9481	0.9706	0.8467	0.9993	0.9107	0.8038	0.9704
	Specificity	10.15	1	0.984	1	1	0.984	1	1	0.984	1		Specificity	10.15	1	0.984	1	1	0.984	1	1	0.984	1
		20.3	1	0.984	1	1	0.984	1	1	0.984	1			20.3	0.9868	0.962	0.9973	0.9868	0.962	0.9973	0.9868	0.962	0.9973
		27.55	0.9912	0.9687	0.9989	0.9912	0.9687	0.9989	0.9912	0.9687	0.9989			30.45	0.9781	0.9496	0.9928	0.9781	0.9496	0.9928	0.9781	0.9496	0.9928
		30.45	0.9868	0.962	0.9973	0.9868	0.962	0.9973	0.9868	0.962	0.9973			40.6	0.9781	0.9496	0.9928	0.9781	0.9496	0.9928	0.9781	0.9496	0.9928
		40.6	0.9693	0.9378	0.9876	0.9693	0.9378	0.9876	0.9693	0.9378	0.9876			41.325	0.9781	0.9496	0.9928	0.9781	0.9496	0.9928	0.9781	0.9496	0.9928
		50.025	0.9123	0.8678	0.9456	0.9123	0.8678	0.9456	0.9123	0.8678	0.9456			50.025	0.9649	0.932	0.9847	0.9649	0.932	0.9847	0.9649	0.932	0.9847
		60.175	0.7939	0.7355	0.8444	0.7939	0.7355	0.8444	0.7939	0.7355	0.8444			60.175	0.864	0.8126	0.9057	0.864	0.8126	0.9057	0.864	0.8126	0.9057
		70.325	0.7237	0.6608	0.7807	0.7237	0.6608	0.7807	0.7237	0.6608	0.7807			70.325	0.767	0.7032	0.8229	0.767	0.7032	0.8229	0.767	0.7032	0.8229
		80.475	0.6754	0.6105	0.7358	0.6754	0.6105	0.7358	0.6754	0.6105	0.7358			80.475	0.6117	0.5414	0.6786	0.6117	0.5414	0.6786	0.6117	0.5414	0.6786
